# Supplementary material for: Expansion of BCR/ABL1 + cells requires PAK2 but not PAK1
Source: Br J Haematol. 2017 Jul 14;179(2):229–41. doi: 10.1111/bjh.14833 (PMC5655792; doi:10.1111/bjh.14833)
Supplement: Supplementary file 7 [file BJH-179-229-s007.zip]

Archive with 6 entries (6 files):
- bjh14833-sup-0001-FigS1.TIF
- bjh14833-sup-0002-FigS2.TIF
- bjh14833-sup-0003-FigS3.TIF
- bjh14833-sup-0004-FigS4.TIF
- bjh14833-sup-0005-FigS5.TIF
- bjh14833-sup-0006-FigS6.TIF
